# Supplementary material for: Alkylphenols (4-n-Nonylphenol and 4-n-Octylphenol) in Milk and Dairy Products, Beverages, and Vegetable Oils: Occurrence and Dietary Exposure in Türkiye
Source: Foods. 2026 Mar 18;15(6):1063. doi: 10.3390/foods15061063 (PMC13025704; doi:10.3390/foods15061063)
Supplement: Supplementary file 1 [file foods-15-01063-s001.zip]

Archive with 1 entries (1 files):
- foods-4195385-supplementary.pdf
